# Supplementary material for: Wide Next-Generation Sequencing Characterization of Young Adults Non-Small-Cell Lung Cancer Patients
Source: Cancers (Basel). 2022 May 10;14(10):2352. doi: 10.3390/cancers14102352 (PMC9139648; doi:10.3390/cancers14102352)
Supplement: Supplementary file 1 [file cancers-14-02352-s001.zip]

Archive with 1 entries (1 files):
- cancers-1632145-supplementary.pdf
